# Supplementary material for: Comprehensive Analysis of a Yeast Lipase Family in the Yarrowia Clade
Source: PLoS One. 2015 Nov 18;10(11):e0143096. doi: 10.1371/journal.pone.0143096 (PMC4651352; doi:10.1371/journal.pone.0143096)
Supplement: S1 Table — (XLSX) [file pone.0143096.s005.xlsx]

## Sheet: Feuil1
Additional Table S1: Characteristics of the 61 lipase genes of the Yarrowia clade and C. hispaniensis
Species	Systematic Name	CDS length	Gene name	Remarks
Candida hispaniensis	CAHI0B09560g	343	LIP2a
Candida hispaniensis	CAHI0C13190g	340	LIP2b
Candida hispaniensis	CAHI0E00452g	299	LIP9
Yarrowia alimentaria	YAAL0S10-01222g	334	LIP2
Yarrowia alimentaria	YAAL0S02-06656g	204	LIP2p	pseudo: truncated copy
Yarrowia alimentaria	YAAL0S02-16094g	372	LIP5
Yarrowia alimentaria	YAAL0S04-02696g	361	LIP7
Yarrowia alimentaria	YAAL0S08-03510g	381	LIP9
Yarrowia alimentaria	YAAL0S01-08218g	319	LIP13
Yarrowia alimentaria	YAAL0S01-09208g	360	LIP15
Yarrowia alimentaria	YAAL0S06-02102g	366	LIP16
Yarrowia alimentaria	YAAL0S04-06656g	354	LIP18b
Yarrowia alimentaria	YAAL0S01-04962g	390	LIP19
Yarrowia galli	YAGA0E38754g	334	LIP2
Yarrowia galli	YAGA0E25950g	406	LIP4
Yarrowia galli	YAGA0E32462g	366	LIP5a
Yarrowia galli	YAGA0F11166g	360	LIP5b
Yarrowia galli	YAGA0D10484g	366	LIP7
Yarrowia galli	YAGA0F22892g	370	LIP8
Yarrowia galli	YAGA0E00738g	382	LIP9
Yarrowia galli	YAGA0F31230g	338	LIP10
Yarrowia galli	YAGA0E34992g	320	LIP13
Yarrowia galli	YAGA0F20142g	352	LIP14
Yarrowia galli	YAGA0E29558g	400	LIP15
Yarrowia galli	YAGA0D12134g	364	LIP16	intron
Yarrowia galli	YAGA0F44122g	357	LIP17	intron
Yarrowia galli	YAGA0F28348g	379	LIP19
Yarrowia lipolytica	YALI0A20350g	334	LIP2
Yarrowia lipolytica	YALI0E08492g	406	LIP4
Yarrowia lipolytica	YALI0E02640g	370	LIP5
Yarrowia lipolytica	YALI0D19184g	366	LIP7
Yarrowia lipolytica	YALI0B09361g	371	LIP8
Yarrowia lipolytica	YALI0E34507g	412	LIP9
Yarrowia lipolytica	YALI0F11429g	343	LIP10
Yarrowia lipolytica	YALI0D09064g	429	LIP11
Yarrowia lipolytica	YALI0D15906g	324	LIP12
Yarrowia lipolytica	YALI0E00286g	317	LIP13
Yarrowia lipolytica	YALI0B11858g	349	LIP14
Yarrowia lipolytica	YALI0E11561g	406	LIP15
Yarrowia lipolytica	YALI0D18480g	365	LIP16	intron
Yarrowia lipolytica	YALI0F32131g	363	LIP17	intron
Yarrowia lipolytica	YALI0B20350g	376	LIP18
Yarrowia lipolytica	YALI0A10439g	377	LIP19
Yarrowia phangngensis	YAPH0S6-00584g	334	LIP2a
Yarrowia phangngensis	YAPH0S6-03488g	334	LIP2b
Yarrowia phangngensis	YAPH0S1-03994g	334	LIP2c
Yarrowia phangngensis	YAPH0S1-31032g	320	LIP2d
Yarrowia phangngensis	YAPH0S5-13278g	342	LIP2e
Yarrowia phangngensis	YAPH0S3-02454g	218	LIP2p	pseudo: truncated copy
Yarrowia phangngensis	YAPH0S2-22078g	304	LIP13
Yarrowia phangngensis	YAPH0S3-09582g	357	LIP15
Yarrowia phangngensis	YAPH0S5-11738g	368	LIP19
Yarrowia yakushimensis	YAYA0S6-01420g	334	LIP2
Yarrowia yakushimensis	YAYA0S2-08614g	400	LIP4
Yarrowia yakushimensis	YAYA0S2-02982g	364	LIP5
Yarrowia yakushimensis	YAYA0S4-04016g	378	LIP5p	pseudo: stop in frame
Yarrowia yakushimensis	YAYA0S2-34200g	383	LIP9p	pseudo: frameshift
Yarrowia yakushimensis	YAYA0S1-32616g	339	LIP10
Yarrowia yakushimensis	YAYA0S1-12420g	325	LIP11
Yarrowia yakushimensis	YAYA0S2-00584g	317	LIP13
Yarrowia yakushimensis	YAYA0S7-05842g	374	LIP19
