# Supplementary material for: Comprehensive Analysis of a Yeast Lipase Family in the Yarrowia Clade
Source: PLoS One. 2015 Nov 18;10(11):e0143096. doi: 10.1371/journal.pone.0143096 (PMC4651352; doi:10.1371/journal.pone.0143096)
Supplement: S2 Table — (XLSX) [file pone.0143096.s006.xlsx]

## Sheet: Feuil1
Additional Table S2: Expression data of the lipase genes in YALI, YAGA and YAPH in three media (oleic acid, glucose and tributyrin)
			Adjusted pValues						Read counts							log2(Fold change)
Gene name	lipase	CDS length	AO_GU		AO_TB		GU_TB			AO1	AO2	GU1	GU2	TB1	TB2		AO_GU	AO_TB	GU_TB
YAGA0E34992g	LIP13	320	7.48682e-05	*	4.8522e-16	*	0.523493			12	17	239	98	132	109		1.90641	2.59378	0.34947
YAGA0F20142g	LIP14	352	0.953829		0.455486		0.313028			5	19	26	12	12	28		-0.0563492	0.479443	0.624349
YAGA0E38754g	LIP2	334	0.000805648	*	8.76518e-25	*	4.95922e-17	*		3183	8669	4438	3388	600	442		-1.19693	-2.93765	-1.8958
YAGA0E25950g	LIP4	406	3.39445e-39	*	1.96059e-18	*	0.00484462	*		140	210	10	7	25	14		-4.38973	-2.65355	1.4399
YAGA0D10484g	LIP7	366	0.751661		0.116132		0.127615			8	9	22	18	30	15		0.247846	0.856157	0.793652
YAGA0F22892g	LIP8	370	0.224116		0.547635		0.548448			17	26	86	51	26	30		0.657293	0.342562	-0.307092
YAGA0E00738g	LIP9	382	0.975317		0.29969		0.136561			42	28	89	45	60	64		-0.0289441	0.563245	0.671749
YALI0F11429g	LIP10	343	0.595451		0.00142261		0.00033918	*		11	4	5	3	21	37		-0.330169	1.67706	2.12347
YALI0E00286g	LIP13	317	9.37966e-09	*	0.167054		4.46307e-10			60	42	118	107	35	36		1.37196	-0.462265	-1.8643
YALI0E11561g	LIP15	406	0.665543		0.0253935		0.020765			9	6	7	2	13	31		-0.271385	1.27355	1.55679
YALI0F32131g	LIP17	363	0.130593		0.00249323		7.10481e-05	*		15	11	4	5	26	44		-0.816143	1.30289	2.24165
YALI0A20350g	LIP2	334	2.75361e-06	*	3.32295e-293	*	1.22215e-47	*		14468	12569	2739	4245	67	62		-1.45905	-7.5092	-5.63512
YALI0E02640g	LIP5	370	0.775348		0.00299068		0.019129			7	7	9	5	17	36		0.178598	1.59803	1.37383
YALI0D19184g	LIP7	366	0.375247		0.0872994		0.582401			47	42	35	22	25	32		-0.324124	-0.592714	-0.245934
YALI0B09361g	LIP8	371	0	*	0.0132981		5.75307e-280	*		116	93	36218	39173	64	70		8.43644	-0.597468	-9.14338
YALI0E34507g	LIP9	412	0.174772		1.20736e-12	*	9.79411e-07	*		63	40	65	48	139	181		0.406133	1.62014	1.19817
YAPH0S2-22078g	LIP13	304	0.40558		0.348518		0.694071			98	180	165	114	92	99		0.386918	0.256569	-0.157766
YAPH0S3-09582g	LIP4	357	0.536401		0.00987441		0.00061317	*		11	13	6	4	22	17		-0.466714	1.19239	1.83651
YAPH0S6-00584g	LIP2a	334	0.0935526		8.17818e-42	*	0.0639622			574	735	162	23	12	14		-0.964604	-4.38631	-1.29393
The adjusted P-value cut-off for the differential expression was fixed to 1.e-3 in YALI and 5.e-3 in YAGA and YAPH.
* Differential expression is statistically significant
